# Supplementary material for: Text mining of CHO bioprocess bibliome: Topic modeling and document classification
Source: PLoS One. 2023 Apr 6;18(4):e0274042. doi: 10.1371/journal.pone.0274042 (PMC10079098; doi:10.1371/journal.pone.0274042)
Supplement: S3 File — (ZIP) [file pone.0274042.s007.zip]

Archive with 22 entries (19 files):
- S3_file/
- S3_file/Topic2Terms.html
- __MACOSX/
- __MACOSX/S3_file/
- __MACOSX/S3_file/._Topic2Terms.html
- S3_file/Topic9Terms.html
- __MACOSX/S3_file/._Topic9Terms.html
- S3_file/Topic4Terms.html
- __MACOSX/S3_file/._Topic4Terms.html
- S3_file/Topic3Terms.html
- __MACOSX/S3_file/._Topic3Terms.html
- S3_file/Topic8Terms.html
- __MACOSX/S3_file/._Topic8Terms.html
- S3_file/Topic5Terms.html
- __MACOSX/S3_file/._Topic5Terms.html
- S3_file/Topic6Terms.html
- S3_file/Topic1Terms.html
- __MACOSX/S3_file/._Topic1Terms.html
- S3_file/styles2.css
- __MACOSX/S3_file/._styles2.css
- S3_file/Topic7Terms.html
- __MACOSX/S3_file/._Topic7Terms.html
