# Supplementary material for: Text mining of CHO bioprocess bibliome: Topic modeling and document classification
Source: PLoS One. 2023 Apr 6;18(4):e0274042. doi: 10.1371/journal.pone.0274042 (PMC10079098; doi:10.1371/journal.pone.0274042)
Supplement: S3 File — (ZIP) [file pone.0274042.s007.zip › S3_file/styles2.css]

.bold { font-weight: bold; }
.red { color: #FF0000; }
.green { color: #00FF00; }
.blue { color: #00B7FF; }
.cyan { color: #00FFFF; }
.orange { color: #FF8800; }
.mag { color: #BF00FF; }
.yellow-background { background-color: Yellow; }
